# Supplementary material for: Hardwiring tissue-specific AAV transduction in mice through engineered receptor expression
Source: Nat Methods. 2023 Jun 8;20(7):1070–81. doi: 10.1038/s41592-023-01896-x (PMC10333121; doi:10.1038/s41592-023-01896-x)
Supplement: Source Data Fig. 1 — Numerical source data. [file 41592_2023_1896_MOESM4_ESM.xlsx]

## Sheet: 1B
Serotype	WT							SELECTiV-WB
AAV2	16962	8100	19002	8480				326544	307664	140737	201330	167254	146301	133490
AAV4	358	568	479	825				369	507	287	842	500	493
AAV8	23	26	70	24				12320	12113	9247	10853	15248	8636	5716
AAV9	51	69	80	19				35674	49019	26550	41907	46009	34466	22406

## Sheet: 1C
SORT1				SORT2					SORT3
20640	TTCGCTCCAGGTTCCATGGGATGC:TCTGGGCGAAGACAAAGGAGTCTTCCTC	WT		22987	TTCGCTCCAGGTTCCATGGGATGC:TCTGGGCGAAGACAAAGGAGTCTTCCTC	WT			26521	TTCGCTCCAGGTTCCATGGGATGC:TCTGGGCGAAGACAAAGGAGTCTTCCTC	WT
2533	TTCGCTCCAGGTTCCATGGGATGC::CTGGGCGAAGACAAAGGAGTCTTCCTC	-1	0.0548803	3381	TTCGCTCCAGGTTCCATGGGATGC::CTGGGCGAAGACAAAGGAGTCTTCCTC	-1		0.0678493	4939	TTCGCTCCAGGTTCCATGGGATGCCTCTGGGCGAAGACAAAGGAGTCTTCCTC	+1	0.0850042
2453	TTCGCTCCAGGTTCCATGGG:::C::::G::::AAGACAAAGGAGTCTTCCTC	-10	0.053147	3130	TTCGCTCCAGGTTCCATGGGATGCTTCTGGGCGAAGACAAAGGAGTCTTCCTC	+1		0.0628123	2722	TTCGCTCCAGGTTCCATGGGATGC::CTGGGCGAAGACAAAGGAGTCTTCCTC	-1	0.0468478
2014	TTCGCTCCAGGTTCCATGGGATG::TCTGGGCGAAGACAAAGGAGTCTTCCTC	-1	0.0436356	1934	TTCGCTCCAGGTTCCATGGGATGCCTCTGGGCGAAGACAAAGGAGTCTTCCTC	+1		0.0388112	2419	TTCGCTCCAGGTTCCATGGGATGC:::TGGGCGAAGACAAAGGAGTCTTCCTC	-2	0.041633
1853		Other	0.401148	1910		Other		0.369228	1849		Other	0.370067
1535		Total	0.552811	1756		Total		0.538701	1709		Total	0.543552
1452				1056					1633
1060				684					1081
769				641					925
708				378					763
686				375					429
591				372					408
577				366					402
431				365					395
419				363					389
395				363					388
391				363					385
391				358					381
387				357					380
387				357					379
358				356					378
381				347					376
375				346					374
369				344					373
367				344					372
361				339					363
361				334					362
353				328					358
348				325					354
330				321					352
324				321					348
318				320					338
301				318					332
299				315					329
292				298					319
292				285					303
246				284					300
224				276					297
222				265					296
139				246					287
114				244					278
109				229					277
				223					272
				202					262
				167					254
				165					241
				158					239
				157					230
				127					218
				120					179
				117					178
				114					167
									153
									150
									115

## Sheet: 1E
Days post injection	WT				SELECTiV-WB
4	48203	77486	31474.2	52696.5	525890	568360	1.01267e+06	154725
7	3.88064e+07	4.50614e+07	5.17876e+07	4.2044e+07	1.6125e+08	3.43943e+08	3.18027e+08	3.18267e+08
14	173922442	60433592	6.4432e+07	5.69012e+07	8.00098e+08	1.80176e+08	295444131	761072481
21	2.74208e+08	4.87161e+08	6.74668e+07	1.7427e+08	4.70086e+08	8.0741e+08	8.33781e+08	1.36413e+09
28	1591667670	1646911670	547267880	741969960	6.33103e+09	3.09042e+09	1549790640	3605012140
33	402060445	659646175	757195075	236975235	3458254525	2621384925	4852381050	mouse died
35	3.10306e+08	3.28959e+08	4.33797e+08	1.61975e+08	2901093135	1822608035	4.68634e+09
39	24698341	18908175	94669655	59471151	1.89015e+08	2.8188e+08	2072892190
46	80823234	72357498	210188085	77580383	1427698870	1259737270	2276235150
53	7.71184e+06	226862840	392736205	55899137	2428786625	1701364325	908816990
60	1.25503e+08	2.12623e+08	2.38409e+08	5.08855e+07	2528698940	1254206840	1441857070
120	79951763	101932787	1.26397e+08	moues died	908240295	1016846165	683386340
