# Supplementary material for: Hardwiring tissue-specific AAV transduction in mice through engineered receptor expression
Source: Nat Methods. 2023 Jun 8;20(7):1070–81. doi: 10.1038/s41592-023-01896-x (PMC10333121; doi:10.1038/s41592-023-01896-x)
Supplement: Source Data Fig. 2 — Numerical source data. [file 41592_2023_1896_MOESM5_ESM.xlsx]

## Sheet: 2C
												AAV2			AAV8
											Tamoxifen	469506	405069	442347	64528	72472	69121
											Mock	72058	40733	42125	101	259	151

## Sheet: 2F
AAV2 Non	AAV2 TAM	Contra Non	Contra TAM
5.51	14.1	0.02	0.07
5.44	19.6	0.04	0.13
3.04	26
Only 2 contralateral legs were stained other 1 was used as unstained control

## Sheet: 2H
TA			Diaphragm
Control	SELECTiV-Pax7		Control	SELECTiV-Pax7
0.049	11.891		0.021	2.282
0.252	1.499		0.134	9.198
0.139	2.265		0.298	3.969
0.086	3.185		0.264	5.922
