# Supplementary material for: Hardwiring tissue-specific AAV transduction in mice through engineered receptor expression
Source: Nat Methods. 2023 Jun 8;20(7):1070–81. doi: 10.1038/s41592-023-01896-x (PMC10333121; doi:10.1038/s41592-023-01896-x)
Supplement: Source Data Fig. 3 — Numerical source data. [file 41592_2023_1896_MOESM6_ESM.xlsx]

## Sheet: 3E
RGC			INL			Photoreceptor
WT	SELECTiV-WB		WT	SELECTiV-WB		WT	SELECTiV-WB
83	19		165	233		53	604
79	27		92	181		17	266
56	30		121	182		28	168
89	59		202	192		128	45
123	49		211	185		117	75
94	41		185	177		127	48
131	52		236	197		118	89
129	55		168	179		133	189
157	39		145	157		90	238
98	38		213	142		115	419
110	67		184	145		135	250
102	50		262	210		49	205
98	72		209	212		66	120
61	87		180	236		72	114
132	79		175	173		69	98
	83			215			444
	*			227			403
	*			266			187
	*Z-stack did not have RGC layer imaged
