# Supplementary material for: Hardwiring tissue-specific AAV transduction in mice through engineered receptor expression
Source: Nat Methods. 2023 Jun 8;20(7):1070–81. doi: 10.1038/s41592-023-01896-x (PMC10333121; doi:10.1038/s41592-023-01896-x)
Supplement: Source Data Fig. 4 — Numerical source data. [file 41592_2023_1896_MOESM7_ESM.xlsx]

## Sheet: 4b
Liver				Heart				Lung				Muscle
WT	AAVR-KO	SELECTiV-KO-MyH6		WT	AAVR-KO	SELECTiV-KO-MyH6		WT	AAVR-KO	SELECTiV-KO-MyH6		WT	AAVR-KO	SELECTiV-KO-MyH6
771936	2794.12	4600		564000	10652.2	6647292		3996.6	1605.51	158495		487000	24333.3	69666.7
3660714	4137.93	10952.4		1006250	17500	8837000		4268.29	1416.67	18249		1562000	30000	56666.7
297500	2285.71	15270.3		3673500	3043.48	40853250		29893.6	1234.57	164495		594667		62333.3
140454	3285.71	13214.3		2911905	12045.5	28590714		16538.5	787.402	64427.5		475667		47333.3
54302.3	16087	12586.2		2406176	71250	14249038		11685.4	5130.44	153305				34666.7
175167	11500	9852.94		1421471	28500	23892727		11919.2	5603.45	265339				31666.7
		18863.6				7733214				26384.6
		7234.04				24961923				101392
												*Muscle was not collected from some mice

## Sheet: 4f
	Control			SELECTIV-KO-MyH6			AAVR-KO
Blood	19.05	12.36	16.36	21.22	20.47	19.46	22.26	27.34	27.34
Brain	0.38	0.21	0.24	0.27	0.26	0.21	0.24	0.28	0.28
heart	3.11	1.94	2.12	10.6	16.85	8	2.34	2.86	2.86
lung	1.78	1.05	1.26	2.32	2.8	1.66	1.78	2.74	2.74
liver	12.48	11.48	13.23	8.91	9.58	6.98	9.76	10.07	10.07
spleen	13.15	9.69	11.8	8.44	11.52	9.02	13.42	13.21	13.21
stomach	3.48	1.57	3.69	3.3	3.51	2.23	2.37	3.01	3.01
small intestine	5.01	2.91	4.27	4.57	4.3	2.88	4.17	3.64	3.64
large intestine	5.04	3.45	5.85	5.37	5.42	3.89	4.98	5.04	5.04
kidenys	9.74	2.87	3.98	5.1	6.34	2.86	4.34	3.91	3.91
muscle	1.23	0.94	1.42	1.27	1.98	0.93	1.01	1.12	1.12
tail	3.3	1.57	2.49	2.42	2.84	10.33	1.55	3.41	3.41
