# Supplementary material for: Hardwiring tissue-specific AAV transduction in mice through engineered receptor expression
Source: Nat Methods. 2023 Jun 8;20(7):1070–81. doi: 10.1038/s41592-023-01896-x (PMC10333121; doi:10.1038/s41592-023-01896-x)
Supplement: Source Data Fig. 5 — Numerical source data. [file 41592_2023_1896_MOESM8_ESM.xlsx]

## Sheet: 5b
Liver				Heart				Lung				Muscle
WT	AAVR-KO	SELECTiV-KO-Alb		WT	AAVR-KO	SELECTiV-KO-Alb		WT	AAVR-KO	SELECTiV-KO-Alb		WT	AAVR-KO	SELECTiV-KO-Alb
772483	3708	617272		2505577	26250	10657		26413	6750	7500		3306389	65000	2544
74468	2445	684267		2079167	7187	6000		35700	8750	8437		2831250	26911	12857
57532	4040	794610		492812	22500	8684		16562	15000	8684		1133382	52800	10937
56014	3096	169500		1203000	23823	4200		33947	11666	9375		1500341	20000	12375
970374	4385	1048455		2128889	16785	7788		36346	7812	6562		6413929	45394	27236
