# Supplementary material for: Hardwiring tissue-specific AAV transduction in mice through engineered receptor expression
Source: Nat Methods. 2023 Jun 8;20(7):1070–81. doi: 10.1038/s41592-023-01896-x (PMC10333121; doi:10.1038/s41592-023-01896-x)
Supplement: Source Data Extended Data Fig. 2 — Numerical source data. [file 41592_2023_1896_MOESM10_ESM.xlsx]

## Sheet: Ex Data 2b
	AAVR+/+			AAVR+/-			SELECTIV-WB
Liver	0.61	1.51	0.88	0.4	0.59	0.5	19.4	12.32	86.56
Heart	1.26	0.67	1.08	0.23	0.17	1.09	31	41.71	38.27
Lung	0.82	0.76	1.42	0.4	0.36	0.87	3.84	1.75	10.07
Eye	1.07	1.23	0.7	0.43	0.59	0.86	11.83	19.09	18.71
Muscle	1.25	0.75	1.01	0.32	0.17	0.27	36.71	72.59	54.34
Kidney	0.96	1.13	0.9	0.82	0.47	0.33	13.32	19.29	13.42
Brain	1.28	0.88	0.84	0.35	0.32	0.36	3.78	6.02	3.14

## Sheet: Ex Data 2c
	AAVR+/+			AAVR+/-			AAVR-/-			SELECTIV-WB
B cells	57.5	57	58.1	53.7	62.1	59.4	56.2	55.6	59.6	62.5	57.9	56.9
NK cells	2.2	2.12	3.1	2.44	2.05	1.93	2.45	1.9	2.73	2.93	2.61	2.82
CD4+ T cells	18	14.7	13.1	14.8	15.2	12.9	15.4	16.1	11.2	13.2	15.5	15.5
CD8+ T cells	10.2	9.59	1.91	8.83	9.41	5.72	11.5	10.1	5.67	6.49	6.29	2.96
Monocytes	0.44	0.38	0.78	0.54	0.5	0.33	0.55	0.4	0.46	0.42	0.43	0.59
Dendritic Cells	0.63	0.322	0.165	0.211	0.238	0.229	0.203	0.245	0.203	0.295	0.21	0.248
Neutrophils	1.03	1.08	0.81	1.6	0.71	1.05	1.22	1.43	0.86	0.57	0.97	0.42

## Sheet: Ex Data 2d
	AAVR+/+			AAVR+/-			AAVR-/-			SELECTIV-WB
Neutrophils	1198	1972	692	1153	1320	2387	834	1303	935	913	1667	542
Lymphocytes	7984	7889	2526	4674	6600	6151	4392	5145	4984	3955	7223	4661
Monocytes	699	311	138	182	248	367	222	274	187	152	370	108
Eosinophils	100	208	104	61	83	275	111	137	125	51	0	108
