# Supplementary material for: Hardwiring tissue-specific AAV transduction in mice through engineered receptor expression
Source: Nat Methods. 2023 Jun 8;20(7):1070–81. doi: 10.1038/s41592-023-01896-x (PMC10333121; doi:10.1038/s41592-023-01896-x)
Supplement: Source Data Extended Data Fig. 4 — Numerical source data. [file 41592_2023_1896_MOESM11_ESM.xlsx]

## Sheet: Sheet1
Tissue		Mean	Median	Median > O	# cells	% 0	% > 0
Ciliated Columnar Cell	Ciliated Columnar Cell of Tracheobronchial Tree (Lung)	2.37	3.07	3.95	25	40	60		100
of Tracheobronchial Tree	Large Intestine Goblet Cell (Large_lntestine)	2.29	2.56	3.78	833	34.93	65.07		100
(Lung)	Macrophage (Marrow)	2.14	0.82	4.47	173	48.55	51.45		100
Large Intestine Goblet	Type B pancreatic Cell (Pancreas)	2.09	2.07	3.25	449	36.08	63.92		100
Cell (Large_lntestine)	Pancreatic PP Cell (Pancreas)	1.8	1.46	3.25	73	41.1	58.9		100
Macrophage (Marrow)	Enterocyte of Epithelium of Large Intestine (Large_lntestine)	1.63	0	3.78	964	54.56	45.44		100
Type B pancreatic Cell	Pancreatic D Cell (pancreas)	1.63	0	3.48	140	51.43	48.57		100
(Pancreas)	pancreatic Ductal Cell (Pancreas)	1.62	0	4.33	161	60.25	39.75		100
Pancreatic PP Cell	Bladder Urothelial Cell (Bladder)	1.52	0.77	3.2	683	48.02	51.98		100
(Pancreas)	Oligodendrocyte precursor Cell (Brain_Non-Myeloid)	1.51	0	3.82	203	58.13	41.87		100
Enterocyte of Epithelium	Epithelial cell of Large Intestine (Large_lntestine)	1.48	0	3.31	2019	53.54	46.46		100
of Large Intestine	Cardiac Muscle Cell (Heart)	1.47	0	3.89	133	57.14	42.86		100
(Large_lntestine)	Basophil (Marrow)	1.46	0	3.58	25	60	40		100
Pancreatic D Cell	pancreatic a Cell (Pancreas)	1.46	0	3.3	390	53.08	46.92		100
(pancreas)	Neuron (Brain Non- Myeloid)	1.44	0	3.35	281	56.94	43.06		100
pancreatic Ductal Cell	Common Lymphoid Progenitor (Marrow)	1.41	0	3.3	156	53.85	46.15		100
(Pancreas)	Granulocytopoietic Cell (Marrow)	1.26	0	3.14	221	57.92	42.08		100
Bladder Urothelial Cell	Mature Natural Killer Cell (Marrow)	1.24	0	4.01	49	67.35	32.65		100
(Bladder)	Oligodendrocyte (Brain_Non-Myeloid)	1.23	0	3.67	1574	64.74	35.26		100
Oligodendrocyte precursor	Hematopoietic Precursor Cell (Marrow)	1.14	0	3.66	265	68.68	31.32		100
Cell (Brain_Non-Myeloid)	Leukocyte (Skin)	1.12	0	4.13	15	73.33	26.67		100
Epithelial cell	Stem Cell of Epidermis (Skin)	1.12	0	2.91	53	62.26	37.74		100
of Large Intestine	Megakaryocyte- Erythroid Progenitor Cell (Marrow)	1.08	0	2.89	55	61.82	38.18		100
(Large_lntestine)	Slamfl-positive Multipotent Progenitor Cell (Marrow)	1.05	0	3.16	134	64.93	35.07		100
Cardiac Muscle Cell	Immature Natural Killer Cell (Marrow)	1.04	0	5.15	36	77.78	22.22		100
(Heart)	Leukocyte (Pancreas)	1	0	3.26	54	66.67	33.33		100
Basophil (Marrow)	Leukocyte (Thymus)	0.92	0	3.42	40	72.5	27.5		100
pancreatic a Cell	Luminal Epithelial Cell of Mammary Gland (Mammary_Gland)	0.92	0	3.36	578	71.28	28.72		100
(Pancreas)	pre-Natural Killer Cell (Marrow)	0.92	0	2.55	22	63.64	36.36		100
Neuron (Brain Non-	Natural Killer Cell (Liver)	0.86	0	4.24	39	79.49	20.51		100
Myeloid)	Epidermal cell (Skin)	0.85	0	3.4	276	73.19	26.81		100
Common Lymphoid	Granulocyte (Marrow)	0.84	0	3.77	761	77.53	22.47		100
Progenitor (Marrow)	Monocyte (Marrow)	0.84	0	3.69	266	76.32	23.68		100
Granulocytopoietic Cell	Astrocyte (Brain_Non- Myeloid)	0.84	0	4.02	432	77.78	22.22		100
(Marrow)	Myeloid cell (Lung)	0.83	0	2.97	85	76.47	23.53		100
Mature Natural Killer	Presenting Cell (Heart)	0.82	0	3.39	59	72.88	27.12		100
Cell (Marrow)	Hepatocyte (Liver)	0.81	0	2.18	391	63.17	36.83		100
Oligodendrocyte	Regulatory T cell (Marrow)	0.81	0	4.1	27	81.48	18.52		100
Hematopoietic Precursor	Pancreatic Acinar Cell (Pancreas)	0.8	0	3.42	182	77.47	22.53		100
Cell (Marrow)	Keratinocyte (Tongue)	0.79	0	3.19	330	73.64	26.36		100
Leukocyte (Skin)	Basal Cell of Epidermis (Tongue)	0.78	0	3.12	1086	73.57	26.43		100
Stem Cell of Epidermis	Granulocyte Monocyte Progenitor Cell (Marrow)	0.78	0	2.54	134	70.9	29.1		100
(Skin)	Enteroendocrine Cell (Large_lntestine)	0.78	0	3.5	59	74.58	25.42		100
Megakaryocyte- Erythroid	B cell (Liver)	0.78	0	4.43	41	80.49	19.51		100
Progenitor Cell (Marrow)	B cell (Marrow)	0.77	0	4.48	44	81.82	18.18		100
Slamfl-positive	Slamf1-Negative Multipotent Progenitor Cell (Marrow)	0.76	0	3.03	713	75.6	24.4		100
Multipotent Progenitor	Pancreatic Stellate Cell (Pancreas)	0.75	0	3.6	49	75.51	24.49		100
Cell (Marrow)	Microglial Cell (Brain_Myeloid)	0.74	0	4.21	4394	81.07	18.93		100
Immature Natural Killer	NA (Fat)	0.74	0	3.74	102	77.45	22.55		100
Cell (Marrow)	Endothelial Cell (pancreas)	0.71	0	3.85	66	81.82	18.18		100
Leukocyte (Pancreas)	Immature B Cell (Marrow)	0.71	0	4.03	344	81.69	18.31		100
Leukocyte (Thymus)	Stromal Cell (Lung)	0.68	0	4.04	423	81.56	18.44		100
Luminal Epithelial	Late Pro-B Cell (Marrow)	0.68	0	3.09	306	76.8	23.2		100
Cell of Mammary Gland	Epithelial Cell of Lung (Lung)	0.67	0	4.05	113	80.53	19.47		100
(Mammary_Gland)	Mesenchymal Stem Cell of Adipose (Fat)	0.67	0	2.97	2107	76.74	23.26		100
pre-Natural Killer Cell	Basal Cell of Epidermis (Skin)	0.67	0	3.43	562	79.89	20.11		100
(Marrow)	Macrophage (Brain_Myeloid)	0.66	0	3.51	61	77.05	22.95		100
Natural Killer Cell	Endothelial Cell (Trachea)	0.66	0	4.48	113	84.07	15.93		100
(Liver)	Myeloid Cell (Fat)	0.66	0	3.61	1123	81.48	18.52		100
Epidermal cell (Skin)	Bladder Cell (Bladder)	0.66	0	3.18	695	78.42	21.58		100
Granulocyte (Marrow)	Endothelial cell of Hepatic Sinusoid (Liver)	0.64	0	3.49	182	83.52	16.48		100
Monocyte (Marrow)	Brush Cell of Epithelium Proper of Large Intestine (Large_lntestine)	0.63	0	3.74	63	80.95	19.05		100
Astrocyte (Brain_Non-	Proper of Large Intestine (Large_lntestine)	0.6	0	3.96	715	83.22	16.78		100
Myeloid)	Endothelial Cell (Brain Non-Myeloid)	0.58	0	3.34	1404	82.76	17.24		100
Myeloid cell (Lung)	Keratinocyte Stem Cell (Skin)	0.57	0	3.73	523	83.75	16.25		100
professional Antigen	Leukocyte (Heart)	0.56	0	3.72	353	84.42	15.58		100
Presenting Cell (Heart)	T cell (Fat)	0.55	0	4.34	165	85.45	14.55		100
Hepatocyte (Liver)	Endocardial Cell (Heart)	0.55	0	3.11	201	83.58	16.42		100
Regulatory T cell	Epithelial Cell (Trachea)	0.55	0	4.21	517	87.04	12.96		100
(Marrow)	precursor B Cell (Marrow)	0.53	0	3.14	830	82.05	17.95		100
Pancreatic Acinar Cell	Mesenchymal Cell (Trachea)	0.53	0	2.29	40	75	25		100
(Pancreas)	Bergmann Glial Cell Endothelial Cell (Fat)	0.53	0	3.93	668	85.63	14.37		100
Keratinocyte (Tongue)	B cell (Limb _ Muscle)	0.5	0	4.04	71	85.92	14.08		100
Basal Cell of Epidermis	T Cell (Spleen)	0.5	0	4.48	352	87.5	12.5		100
(Tongue)	Leukocyte (Lung)	0.5	0	5.74	35	91.43	8.57		100
Granulocyte Monocyte	Immature NK T Cell (Marrow)	0.49	0	1.67	37	78.38	21.62		100
Progenitor Cell (Marrow)	Immature T Cell (Marrow)	0.48	0	4.88	60	88.33	11.67		100
Enteroendocrine Cell	Natural Killer Cell (Fat)	0.48	0	4.7	95	88.42	11.58		100
(Large_lntestine)	Kupffer Cell (Liver)	0.47	0	3.35	61	85.25	14.75		100
B cell (Liver)	Naive B Cell (Marrow)	0.46	0	3.4	692	87.28	12.72		100
B cell (Marrow)	T Cell (Lung)	0.46	0	3.93	53	88.68	11.32		100
Slamf1-Negative	Natural Killer Cell (Lung)	0.45	0	4.22	37	89.19	10.81		100
Multipotent Progenitor	Stromal Cell (Mammary_Gland)	0.45	0	3.15	440	85.45	14.55		100
Cell (Marrow)	B cen (spleen)	0.44	0	4.04	1297	88.97	11.03		100
Pancreatic Stellate Cell	Endothelial Cell (Heart)	0.44	0	4.39	1365	89.52	10.48		100
(Pancreas)	Blood cell (Trachea)	0.44	0	3.25	206	85.92	14.08		100
Microglial Cell	T Cell (Limb_Muscle)	0.44	0	4.18	35	88.57	11.43		100
(Brain_Myeloid)	Lymphocyte (Limb_Muscle)	0.43	0	5.15	81	91.36	8.64		100
NA (Fat)	NA (Heart)	0.43	0	2.79	28	85.71	14.29		100
Endothelial Cell	Mesenchymal Stem Cell (Limb_Muscle)	0.42	0	4.14	499	88.78	11.22		100
(pancreas)	Endothelial Cell (Kidney)	0.41	0	3.93	126	88.1	11.9		100
Immature B Cell (Marrow)	Epithelial Cell of proximal Tubule (Kidney)	0.4	0	3.62	219	89.04	10.96		100
Stromal Cell (Lung)	Macrophage (Spleen)	0.4	0	1.96	48	85.42	14.58		100
Late Pro-B Cell (Marrow)	Fibroblast (Heart)	0.38	0	3.17	2189	87.85	12.15		100
Epithelial Cell of Lung	B cell (Fat)	0.35	0	4.7	519	91.91	8.09		100
(Lung)	Immature T Cell (Thymus)	0.34	0	4.14	1277	91.23	8.77		100
Mesenchymal Stem Cell of	Lung Endothelial Cell (Lung)	0.34	0	4.47	693	91.63	8.37		100
Adipose (Fat)	Classical Monocyte (Lung)	0.31	0	2.07	90	87.78	12.22		100
Basal Cell of Epidermis	Macrophage (Kidney)	0.31	0	2.66	37	89.19	10.81		100
(Skin)	Myofibroblast Cell (Heart)	0.31	0	3.05	178	90.45	9.55		100
Macrophage	Brain Pericyte (Brain_Non-Myeloid)	0.3	0	2.74	156	89.74	10.26		100
(Brain_Myeloid)	Macrophage (Limb Muscle)	0.28	0	3.46	76	92.11	7.89		100
Endothelial Cell	Endothelial Cell (Limb_Muscle)	0.28	0	4.3	219	92.24	7.76		100
(Trachea)	B cell (Lung)	0.26	0	2	57	91.23	8.77		100
Myeloid Cell (Fat)	Basal Cell (Mammary_Gland)	0.25	0	2.75	1340	90.9	9.1		100
Bladder Cell (Bladder)	Erythrocyte (Heart)	0.25	0	3.96	91	93.41	6.59		100
Endothelial cell of	Monocyte (Lung)	0.24	0	3.31	65	92.31	7.69		100
Hepatic Sinusoid (Liver)	DNI Thymic pro-T cell (Thymus)	0.23	0	3.65	32	93.75	6.25		100
Brush Cell of Epithelium	Kidney Collecting Duct Epithelial Cell (Kidney)	0.21	0	5.61	121	95.87	4.13		100
Proper of Large Intestine	Smooth Muscle Cell (Heart)	0.19	0	4.06	42	95.24	4.76		100
(Large_lntestine)	Skeletal Muscle Satellite Stem Cell (Limb_Muscle)	0.19	0	4.03	439	94.76	5.24		100
Endothelial Cell	Skeletal Muscle Satellite Cell (Limb_Muscle)	0.15	0	4.22	540	96.3	3.7		100
(Brain Non-Myeloid)	Endothelial Cell (Mammary_Gland)	0.14	0	2.41	47	93.62	6.38		100
Keratinocyte Stem Cell	NA (Lung)	0.13	0	2.58	40	95	5		100
(Skin)	Leukocyte (Kidney)	0	0	NA	16	100	0		100
Leukocyte (Heart)
T cell (Fat)
Endocardial Cell (Heart)
Epithelial Cell (Trachea)
precursor B Cell (Marrow)
Mesenchymal Cell
(Trachea)
Bergmann Glial Cell
Endothelial Cell (Fat)
B cell (Limb
_ Muscle)
T Cell (Spleen)
Leukocyte (Lung)
Immature NK T Cell
(Marrow)
Immature T Cell (Marrow)
Natural Killer Cell (Fat)
Kupffer Cell (Liver)
Naive B Cell (Marrow)
T Cell (Lung)
Natural Killer Cell
(Lung)
Stromal Cell
(Mammary_Gland)
B cen (spleen)
Endothelial Cell (Heart)
Blood cell (Trachea)
T Cell (Limb_Muscle)
Lymphocyte (Limb_Muscle)
NA (Heart)
Mesenchymal Stem Cell
(Limb_Muscle)
Endothelial Cell (Kidney)
Epithelial Cell of
proximal Tubule (Kidney)
Macrophage (Spleen)
Fibroblast (Heart)
B cell (Fat)
Immature T Cell (Thymus)
Lung Endothelial Cell
(Lung)
Classical Monocyte (Lung)
Macrophage (Kidney)
Myofibroblast Cell
(Heart)
Brain Pericyte
(Brain_Non-Myeloid)
Macrophage (Limb Muscle)
Endothelial Cell
(Limb_Muscle)
B cell (Lung)
Basal Cell
(Mammary_Gland)
Erythrocyte (Heart)
Monocyte (Lung)
DNI Thymic pro-T cell
(Thymus)
Kidney Collecting Duct
Epithelial Cell (Kidney)
Smooth Muscle Cell
(Heart)
Skeletal Muscle Satellite
Stem Cell (Limb_Muscle)
Skeletal Muscle Satellite
Cell (Limb_Muscle)
Endothelial Cell
(Mammary_Gland)
NA (Lung)
Leukocyte (Kidney)

## Sheet: Sheet2
	Mean	Median	Median > O	# cells	% 0	% > 0
Large Intestine Goblet Cell (Large_lntestine)	2.29	2.56	3.78	833	34.93	65.07
Type B pancreatic Cell (Pancreas)	2.09	2.07	3.25	449	36.08	63.92
Ciliated Columnar Cell of Tracheobronchial Tree (Lung)	2.37	3.07	3.95	25	40	60
Pancreatic PP Cell (Pancreas)	1.8	1.46	3.25	73	41.1	58.9
Bladder Urothelial Cell (Bladder)	1.52	0.77	3.2	683	48.02	51.98
Macrophage (Marrow)	2.14	0.82	4.47	173	48.55	51.45
Pancreatic D Cell (pancreas)	1.63	0	3.48	140	51.43	48.57
pancreatic a Cell (Pancreas)	1.46	0	3.3	390	53.08	46.92
Epithelial cell of Large Intestine (Large_lntestine)	1.48	0	3.31	2019	53.54	46.46
Common Lymphoid Progenitor (Marrow)	1.41	0	3.3	156	53.85	46.15
Enterocyte of Epithelium of Large Intestine (Large_lntestine)	1.63	0	3.78	964	54.56	45.44
Neuron (Brain Non- Myeloid)	1.44	0	3.35	281	56.94	43.06
Cardiac Muscle Cell (Heart)	1.47	0	3.89	133	57.14	42.86
Granulocytopoietic Cell (Marrow)	1.26	0	3.14	221	57.92	42.08
Oligodendrocyte precursor Cell (Brain_Non-Myeloid)	1.51	0	3.82	203	58.13	41.87
Basophil (Marrow)	1.46	0	3.58	25	60	40
pancreatic Ductal Cell (Pancreas)	1.62	0	4.33	161	60.25	39.75
Megakaryocyte- Erythroid Progenitor Cell (Marrow)	1.08	0	2.89	55	61.82	38.18
Stem Cell of Epidermis (Skin)	1.12	0	2.91	53	62.26	37.74
Hepatocyte (Liver)	0.81	0	2.18	391	63.17	36.83
pre-Natural Killer Cell (Marrow)	0.92	0	2.55	22	63.64	36.36
Oligodendrocyte (Brain_Non-Myeloid)	1.23	0	3.67	1574	64.74	35.26
Slamfl-positive Multipotent Progenitor Cell (Marrow)	1.05	0	3.16	134	64.93	35.07
Leukocyte (Pancreas)	1	0	3.26	54	66.67	33.33
Mature Natural Killer Cell (Marrow)	1.24	0	4.01	49	67.35	32.65
Hematopoietic Precursor Cell (Marrow)	1.14	0	3.66	265	68.68	31.32
Granulocyte Monocyte Progenitor Cell (Marrow)	0.78	0	2.54	134	70.9	29.1
Luminal Epithelial Cell of Mammary Gland (Mammary_Gland)	0.92	0	3.36	578	71.28	28.72
Leukocyte (Thymus)	0.92	0	3.42	40	72.5	27.5
Presenting Cell (Heart)	0.82	0	3.39	59	72.88	27.12
Epidermal cell (Skin)	0.85	0	3.4	276	73.19	26.81
Leukocyte (Skin)	1.12	0	4.13	15	73.33	26.67
Basal Cell of Epidermis (Tongue)	0.78	0	3.12	1086	73.57	26.43
Keratinocyte (Tongue)	0.79	0	3.19	330	73.64	26.36
Enteroendocrine Cell (Large_lntestine)	0.78	0	3.5	59	74.58	25.42
Mesenchymal Cell (Trachea)	0.53	0	2.29	40	75	25
Pancreatic Stellate Cell (Pancreas)	0.75	0	3.6	49	75.51	24.49
Slamf1-Negative Multipotent Progenitor Cell (Marrow)	0.76	0	3.03	713	75.6	24.4
Monocyte (Marrow)	0.84	0	3.69	266	76.32	23.68
Myeloid cell (Lung)	0.83	0	2.97	85	76.47	23.53
Mesenchymal Stem Cell of Adipose (Fat)	0.67	0	2.97	2107	76.74	23.26
Late Pro-B Cell (Marrow)	0.68	0	3.09	306	76.8	23.2
Macrophage (Brain_Myeloid)	0.66	0	3.51	61	77.05	22.95
NA (Fat)	0.74	0	3.74	102	77.45	22.55
Pancreatic Acinar Cell (Pancreas)	0.8	0	3.42	182	77.47	22.53
Granulocyte (Marrow)	0.84	0	3.77	761	77.53	22.47
Immature Natural Killer Cell (Marrow)	1.04	0	5.15	36	77.78	22.22
Astrocyte (Brain_Non- Myeloid)	0.84	0	4.02	432	77.78	22.22
Immature NK T Cell (Marrow)	0.49	0	1.67	37	78.38	21.62
Bladder Cell (Bladder)	0.66	0	3.18	695	78.42	21.58
Natural Killer Cell (Liver)	0.86	0	4.24	39	79.49	20.51
Basal Cell of Epidermis (Skin)	0.67	0	3.43	562	79.89	20.11
B cell (Liver)	0.78	0	4.43	41	80.49	19.51
Epithelial Cell of Lung (Lung)	0.67	0	4.05	113	80.53	19.47
Brush Cell of Epithelium Proper of Large Intestine (Large_lntestine)	0.63	0	3.74	63	80.95	19.05
Microglial Cell (Brain_Myeloid)	0.74	0	4.21	4394	81.07	18.93
Regulatory T cell (Marrow)	0.81	0	4.1	27	81.48	18.52
Myeloid Cell (Fat)	0.66	0	3.61	1123	81.48	18.52
Stromal Cell (Lung)	0.68	0	4.04	423	81.56	18.44
Immature B Cell (Marrow)	0.71	0	4.03	344	81.69	18.31
B cell (Marrow)	0.77	0	4.48	44	81.82	18.18
Endothelial Cell (pancreas)	0.71	0	3.85	66	81.82	18.18
precursor B Cell (Marrow)	0.53	0	3.14	830	82.05	17.95
Endothelial Cell (Brain Non-Myeloid)	0.58	0	3.34	1404	82.76	17.24
Proper of Large Intestine (Large_lntestine)	0.6	0	3.96	715	83.22	16.78
Endothelial cell of Hepatic Sinusoid (Liver)	0.64	0	3.49	182	83.52	16.48
Endocardial Cell (Heart)	0.55	0	3.11	201	83.58	16.42
Keratinocyte Stem Cell (Skin)	0.57	0	3.73	523	83.75	16.25
Endothelial Cell (Trachea)	0.66	0	4.48	113	84.07	15.93
Leukocyte (Heart)	0.56	0	3.72	353	84.42	15.58
Kupffer Cell (Liver)	0.47	0	3.35	61	85.25	14.75
Macrophage (Spleen)	0.4	0	1.96	48	85.42	14.58
T cell (Fat)	0.55	0	4.34	165	85.45	14.55
Stromal Cell (Mammary_Gland)	0.45	0	3.15	440	85.45	14.55
Bergmann Glial Cell Endothelial Cell (Fat)	0.53	0	3.93	668	85.63	14.37
NA (Heart)	0.43	0	2.79	28	85.71	14.29
B cell (Limb _ Muscle)	0.5	0	4.04	71	85.92	14.08
Blood cell (Trachea)	0.44	0	3.25	206	85.92	14.08
Epithelial Cell (Trachea)	0.55	0	4.21	517	87.04	12.96
Naive B Cell (Marrow)	0.46	0	3.4	692	87.28	12.72
T Cell (Spleen)	0.5	0	4.48	352	87.5	12.5
Classical Monocyte (Lung)	0.31	0	2.07	90	87.78	12.22
Fibroblast (Heart)	0.38	0	3.17	2189	87.85	12.15
Endothelial Cell (Kidney)	0.41	0	3.93	126	88.1	11.9
Immature T Cell (Marrow)	0.48	0	4.88	60	88.33	11.67
Natural Killer Cell (Fat)	0.48	0	4.7	95	88.42	11.58
T Cell (Limb_Muscle)	0.44	0	4.18	35	88.57	11.43
T Cell (Lung)	0.46	0	3.93	53	88.68	11.32
Mesenchymal Stem Cell (Limb_Muscle)	0.42	0	4.14	499	88.78	11.22
B cen (spleen)	0.44	0	4.04	1297	88.97	11.03
Epithelial Cell of proximal Tubule (Kidney)	0.4	0	3.62	219	89.04	10.96
Natural Killer Cell (Lung)	0.45	0	4.22	37	89.19	10.81
Macrophage (Kidney)	0.31	0	2.66	37	89.19	10.81
Endothelial Cell (Heart)	0.44	0	4.39	1365	89.52	10.48
Brain Pericyte (Brain_Non-Myeloid)	0.3	0	2.74	156	89.74	10.26
Myofibroblast Cell (Heart)	0.31	0	3.05	178	90.45	9.55
Basal Cell (Mammary_Gland)	0.25	0	2.75	1340	90.9	9.1
Immature T Cell (Thymus)	0.34	0	4.14	1277	91.23	8.77
B cell (Lung)	0.26	0	2	57	91.23	8.77
Lymphocyte (Limb_Muscle)	0.43	0	5.15	81	91.36	8.64
Leukocyte (Lung)	0.5	0	5.74	35	91.43	8.57
Lung Endothelial Cell (Lung)	0.34	0	4.47	693	91.63	8.37
B cell (Fat)	0.35	0	4.7	519	91.91	8.09
Macrophage (Limb Muscle)	0.28	0	3.46	76	92.11	7.89
Endothelial Cell (Limb_Muscle)	0.28	0	4.3	219	92.24	7.76
Monocyte (Lung)	0.24	0	3.31	65	92.31	7.69
Erythrocyte (Heart)	0.25	0	3.96	91	93.41	6.59
Endothelial Cell (Mammary_Gland)	0.14	0	2.41	47	93.62	6.38
DNI Thymic pro-T cell (Thymus)	0.23	0	3.65	32	93.75	6.25
Skeletal Muscle Satellite Stem Cell (Limb_Muscle)	0.19	0	4.03	439	94.76	5.24
NA (Lung)	0.13	0	2.58	40	95	5
Smooth Muscle Cell (Heart)	0.19	0	4.06	42	95.24	4.76
Kidney Collecting Duct Epithelial Cell (Kidney)	0.21	0	5.61	121	95.87	4.13
Skeletal Muscle Satellite Cell (Limb_Muscle)	0.15	0	4.22	540	96.3	3.7
Leukocyte (Kidney)	0	0	NA	16	100	0
